# Supplementary material for: Smurf2 suppresses the metastasis of hepatocellular carcinoma via ubiquitin degradation of Smad2
Source: Open Med (Wars). 2022 Feb 24;17(1):384–96. doi: 10.1515/med-2022-0437 (PMC8874264; doi:10.1515/med-2022-0437)
Supplement: Supporting Information 1 [file med-2022-0437-appendix-s1.xlsx]

## Sheet: Sheet1
ID	tumor tissue	Para-tumor tissue
101	3	5
102	5	7
104	2	4
105	7	9
106	1	3
107	3	6
108	3	5
109	8	10
110	3	6
111	3	5
113	0	2
115	6	8
116	1	4
117	1	3
118	5	7
119	3	5
120	6	7
121	6	8
122	3	6
123	8	10
125	1	3
126	3	6
127	6	8
129	4	7
130	11	12
131	10	11
132	8	10
133	1	4
134	3	6
135	3	5
136	4	6
137	9	11
138	6	9
139	7	9
140	2	5
141	7	9
142	11	12
143	10	12
144	2	5
145	10	11
146	9	11
147	10	11
148	7	9
149	6	9
150	10	12
151	1	3
152	0	1
155	0	2
156	1	3
157	1	3
158	0	1
159	4	6
160	7	9
161	3	5
162	1	4
163	6	8
164	11	12
165	7	10
166	7	9
167	5	7
168	4	6
169	7	9
170	10	11
171	2	5
172	4	6
173	5	7
174	6	9
175	8	10
176	2	5
177	8	10
178	5	7
201	0	3
202	1	4
203	3	5
204	2	5
205	2	5
206	0	1
207	1	3
208	5	7
209	0	3
210	0	2
211	8	10
212	1	4
213	3	5
214	6	9
215	4	7
216	9	11
217	2	5
218	3	6
219	3	5
220	0	2
221	3	6
222	5	7
223	1	4
224	2	4
225	5	7
226	7	9
227	10	11
228	12	12
229	7	10
230	12	12
231	3	5
233	4	6
234	12	12
236	10	11
237	7	9
238	7	10
239	7	9
240	4	7
241	7	9
243	10	12
244	6	9
245	7	9
246	12	12
247	7	10
248	8	10
249	9	11
250	2	5
251	2	4
252	5	7
253	6	8
254	9	10
255	11	12
256	9	10
257	1	4
258	2	5
259	7	9
260	2	5
261	7	10
262	7	10
263	4	6
264	10	11
265	11	12
267	5	7
268	8	10
269	6	9
270	11	12
271	2	5
272	6	8
273	5	7
274	6	7
276	9	10
277	7	10
278	4	7
279	6	9
280	5	7
301	1	4
302	3	6
303	1	3
304	1	3
306	0	2
307	2	4
308	4	6
309	3	6
311	0	2
312	4	6
313	0	2
314	1	3
315	1	4
316	3	5
317	0	3
318	5	7
319	2	5
320	0	2
321	2	5
322	8	10
323	8	10
325	5	7
326	3	6
327	0	2
328	2	5
329	6	9
330	4	6
332	0	3
333	0	3
334	0	2
335	0	3
336	4	6
337	10	12
338	10	11
339	3	5
340	3	5
341	1	4
342	0	2
343	8	10
344	1	3
345	7	9
346	7	9
347	8	10
348	0	2
349	1	4
350	1	4
351	5	7
352	6	8
353	4	6
354	1	4
355	6	8
356	10	12
357	7	9
358	2	5
359	7	10
360	7	10
361	0	1
363	6	8
364	7	10
365	4	7
366	2	5
367	10	11
368	1	4
369	4	6
370	8	10
372	11	12
373	6	8
374	7	10
375	0	2
376	3	6
377	0	2
378	1	4
379	7	9
380	2	5
